# Supplementary material for: Mechanisms of axoneme and centriole elimination in Naegleria gruberi
Source: EMBO Rep. 2024 Dec 2;26(2):385–406. doi: 10.1038/s44319-024-00329-w (PMC11772885; doi:10.1038/s44319-024-00329-w)
Supplement: Supplementary file 5 — Source data Fig. 1 [file 44319_2024_329_MOESM5_ESM.zip]

Archive with 10 entries (9 files):
- Figure 1 Source Data/
- Figure 1 Source Data/1B.xlsx
- __MACOSX/Figure 1 Source Data/._1B.xlsx
- Figure 1 Source Data/E.tif
- Figure 1 Source Data/D.tif
- __MACOSX/Figure 1 Source Data/._D.tif
- Figure 1 Source Data/F.tif
- Figure 1 Source Data/G.tif
- Figure 1 Source Data/C.tif
- __MACOSX/Figure 1 Source Data/._C.tif
