# Supplementary material for: Mechanisms of axoneme and centriole elimination in Naegleria gruberi
Source: EMBO Rep. 2024 Dec 2;26(2):385–406. doi: 10.1038/s44319-024-00329-w (PMC11772885; doi:10.1038/s44319-024-00329-w)
Supplement: Supplementary file 5 — Source data Fig. 1 [file 44319_2024_329_MOESM5_ESM.zip › Figure 1 Source Data/1B.xlsx]

## Sheet: 1B
Flagella counts	Experiment I				Experiment III				Experiment II				Flagella counts	Experiment I				Experiment II				Experiment III
no H.S.	Minutes	Falgellated	None-flaggelated		Minutes	Flagellated	None Flagellated		Minutes	Flagellated	None Flagellated		H.S.	Minutes	Falgellated	None-flaggelated		Minutes	Flagellated	None Flagellated		Minutes	Flagellated	None Flagellated
	0	0	120		0	0	192		0	0	187			0	0	120		0	0	192		0	0	187
	30	0	117		30	0	200		30	0	173			30	0	117		30	0	200		30	0	173
	60	2	132		60	108	104		60	0	173			60	2	132		60	108	104		60	0	173
	90	109	14		90	201	20		90	174	16			90	109	14		90	201	20		90	174	16
	120	131	49		120	190	39		120	154	35			120	0	107		120	0	197		120	0	191
	150	79	84		150	151	115		150	97	94			150	0	190		150	0	185		150	0	188
	180	32	113		180	92	129		180	24	183			180	2	106		180	0	189		180	0	179
	210	9	127		210	31	204		210	8	202			210	1	111		210	1	192		210	3	189
Centrin counts	Experiment I				Experiment III				Experiment II				Centrin counts	Experiment I				Experiment II				Experiment III
no H.S.	Minutes	Centrin foci	No Centrin foci		Minutes	Centrin foci	No Centrin foci		Minutes	Centrin foci	No Centrin foci		H.S.	Minutes	Centrin foci	No Centrin foci		Minutes	Centrin foci	No Centrin foci		Minutes	Centrin foci	No Centrin foci
					0	4	164		0	1	145			0	0	100		0	4	164		0	2	132
					30	20	150		30	5	134			30	1	99		30	20	150		30	7	141
					60	240	10		60	156	8			60	101	8		60	240	10		60	145	9
					90	198	7		90	189	8			90	120	9		90	198	7		90	178	6
					120	194	15		120	119	18			120	111	10		120	150	16		120	165	11
					150	152	72		150	105	78			150	42	89		150	188	44		150	90	86
					180	96	100		180	52	149			180	2	131		180	36	242		180	11	245
					210	61	158		210	31	169			210	0	104		210	21	202		210	8	189
