# Supplementary material for: Mechanisms of axoneme and centriole elimination in Naegleria gruberi
Source: EMBO Rep. 2024 Dec 2;26(2):385–406. doi: 10.1038/s44319-024-00329-w (PMC11772885; doi:10.1038/s44319-024-00329-w)
Supplement: Supplementary file 6 — Source data Fig. 2 [file 44319_2024_329_MOESM6_ESM.zip]

Archive with 4 entries (4 files):
- 2B.xlsx
- C.tif
- A.avi
- D.tif
