# Supplementary material for: Mechanisms of axoneme and centriole elimination in Naegleria gruberi
Source: EMBO Rep. 2024 Dec 2;26(2):385–406. doi: 10.1038/s44319-024-00329-w (PMC11772885; doi:10.1038/s44319-024-00329-w)
Supplement: Supplementary file 6 — Source data Fig. 2 [file 44319_2024_329_MOESM6_ESM.zip › 2B.xlsx]

## Sheet: Sheet1
Experiment I
	Control		MgCl2 10 mM		CaCl2 10mM		EDTA 5mM		EGTA 5 mM
	Flaggelated	Non-flagellated	Flaggelated	Non-flagellated	Flaggelated	Non-flagellated	Flaggelated	Non-flagellated	Flaggelated	Non-flagellated
t'90	141	19	141	19	141	19	141	19	141	19
t'100	137	21	21	138	29	140	126	13	117	15
t'135	159	37	0	150	12	142	118	11	124	18
t'165	102	138	0	129	4	139	89	47	101	69
Experiment II
	Control		MgCl2 10 mM		CaCl2 10mM		EDTA 5mM		EGTA 5 mM
	Flaggelated	Non-flagellated	Flaggelated	Non-flagellated	Flaggelated	Non-flagellated	Flaggelated	Non-flagellated	Flaggelated	Non-flagellated
t'90	135	9	135	9	135	9	135	9	135	9
t'100	138	19	36	138	44	140	160	11	143	15
t'135	130	41	9	134	18	145	128	27	124	17
t'165	76	117	3	118	7	147	89	39	143	69
