# Supplementary material for: Mechanisms of axoneme and centriole elimination in Naegleria gruberi
Source: EMBO Rep. 2024 Dec 2;26(2):385–406. doi: 10.1038/s44319-024-00329-w (PMC11772885; doi:10.1038/s44319-024-00329-w)
Supplement: Supplementary file 7 — Source data Fig. 3 [file 44319_2024_329_MOESM7_ESM.zip]

Archive with 8 entries (8 files):
- E.tif
- F_top.tif
- 3B.xlsx
- 3G.xlsx
- 3D.xlsx
- C.tif
- A.tif
- F_bottom.tif
