# Supplementary material for: Mechanisms of axoneme and centriole elimination in Naegleria gruberi
Source: EMBO Rep. 2024 Dec 2;26(2):385–406. doi: 10.1038/s44319-024-00329-w (PMC11772885; doi:10.1038/s44319-024-00329-w)
Supplement: Supplementary file 7 — Source data Fig. 3 [file 44319_2024_329_MOESM7_ESM.zip › 3B.xlsx]

## Sheet: 3B
	Severing domain start	Severing domain end	Position of highest curvature
1	0.536896	0.701917	0.549503
2	0.284461	0.37724	0.286811
3	0.417046	0.516423	0.478453
4	0.515884	0.764703	0.587906
5	0.407296	0.506026	0.466141
6	0.682297	0.86327	0.725119
7	0.0454306	0.164734	0.644353
8	0.750771	0.83661	0.811681
9	0.725119	1	0.883004
10	0.750771	0.83661	0.811681
11	0.628175	0.789728	0.777914
12	0.291769	0.414109	0.32465
13	0.407688	0.504587	0.441182
14	0.567635	0.641869	0.610554
15	0.271373	0.345563	0.291744
16	0.338918	0.417575	0.374945
17	0.171606	0.286496	0.462657
18	0.194854	0.257925	0.226854
19	0.725119	1	0.883004
