# Supplementary material for: Mechanisms of axoneme and centriole elimination in Naegleria gruberi
Source: EMBO Rep. 2024 Dec 2;26(2):385–406. doi: 10.1038/s44319-024-00329-w (PMC11772885; doi:10.1038/s44319-024-00329-w)
Supplement: Supplementary file 7 — Source data Fig. 3 [file 44319_2024_329_MOESM7_ESM.zip › 3G.xlsx]

## Sheet: Sheet1
Experiment 1
DMSO		Spastazoline
Cells with long flagella	Cells with out long flagella	Cells with long flagella	Cells without long flagella
1	43	32	7
3	50	33	5
2	49	29	7
6	142	94	19
	0.0405405		0.831858
Experiment 2
DMSO		Spastazoline
Cells with long flagella	Cells with out long flagella	Cells with long flagella	Cells without long flagella
1	41	26	6
4	43	31	10
		31	8
5	84	88	24
	0.0561798		0.785714
