# Supplementary material for: Mechanisms of axoneme and centriole elimination in Naegleria gruberi
Source: EMBO Rep. 2024 Dec 2;26(2):385–406. doi: 10.1038/s44319-024-00329-w (PMC11772885; doi:10.1038/s44319-024-00329-w)
Supplement: Supplementary file 7 — Source data Fig. 3 [file 44319_2024_329_MOESM7_ESM.zip › 3D.xlsx]

## Sheet: Sheet1
Line position	Gray value of fragment (A….T) at line position
micron	A	B	C	D	E	F	G	H	I	J	K	L	M	N	O	P	Q	R	S	T	Ave
0	22.1111	12.0556	9.3333	15.3125	15.5	11.3125	12.2031	27.25	9.1667	14.3333	18.8889	16.8611	21.1667	8.1111	21.1667	23	16	17.5	16.375	18	16.2824
0.051542	24.8781	14.9849	8.9	16.2022	14.0457	10	15.9993	30.3947	9.6184	14.5126	19.4803	17.6177	22.936	11.0181	20.2254	27.4633	18.821	19.3501	16.0658	17.1459	17.483
0.103085	28.2785	20.6025	8.6683	17.8677	15.3383	13.1875	23.682	35.8047	11.0358	15.5233	19.7068	16.8697	24.412	12.0789	20.386	31.6482	21.9058	24.4266	16.8816	21.5838	19.9944
0.154627	36.0362	26.2093	10.2833	25.6641	25.2036	17	35.599	47.3414	13.1447	15.2961	19.4495	16.2643	30.8569	13.9805	21.3634	33.8276	31.642	28.5994	19.1812	30.1162	24.8529
0.20617	47.3601	39.0811	14.58	38.6013	41.2413	24.9375	49.5592	58.9127	16.3075	17.2936	24.759	20.277	44.6087	18.3905	26.3282	34	50.0706	35.4917	23.1018	37.7175	33.131
0.257712	60.0351	62.1357	22.5625	50.5945	58.5789	37.5	63.0388	64.6043	22.6446	26.0674	35.2217	32.0756	57.503	23.6503	36.1198	36.6281	62.5606	46.0166	31.0263	42.508	43.5536
0.309255	67.1754	78.6477	35.5817	59	71.5462	49.5	68.5268	67.2648	29.9691	39.0403	48.1406	50.1522	65.5263	28.0175	44.6754	42.2161	64.1163	53.9474	40.4321	44.8421	52.4159
0.360797	66.4474	76.8815	52.0608	65.5048	70.3213	57	63.2763	63.4799	35.2682	48.9621	57.8014	60.4648	67.1316	29.0615	47.799	45.1143	61.7458	56.6537	45.958	46.1049	55.8519
0.41234	63.6128	66.5388	59.8533	65.3663	61.3307	53	54.2763	52.9947	37.0311	49.5877	57.7584	56.1589	64.5235	27.8927	43.8915	42.4903	56.3587	55.4377	45.8026	44.8726	52.9389
0.463882	57.317	59.7541	57.1167	56.8148	51.9307	47	48.6676	46.2029	36.2339	47.1718	48.9181	49.1372	60.0852	27.3039	38.1807	37.8425	52.2237	55.5523	43.6583	41.9221	48.1517
0.515424	56.0305	61.9994	56.5417	54.8116	46.4706	46.25	50.6292	49.4536	37.2917	47.2214	49.2105	48.366	56.3549	27.9881	37.2071	36.1385	51.8227	56.651	46.1184	41.5422	47.905
0.566967	60.1203	68.687	58.1933	62.1627	51.1704	48.75	56.6011	57.3229	39.6498	53.2559	58.9956	51.4291	59.2549	30.081	38.3964	39.0758	52.8189	56.901	51.5618	44.594	51.9511
0.618509	67.6978	68.9441	63.9733	74.1193	60.7671	44.25	57.3152	61.5893	39.2333	57.3561	65.3069	51.4508	67.2498	32.5613	35.5273	41.5	50.9585	56.0457	57.5623	48.036	55.0722
0.670052	67.5582	57.3435	64.77	78.3335	65.5152	34.5	45.4474	54.9522	33.0401	51.747	62.5437	44.2686	70.8684	28.9858	27.9143	36.7801	42.5658	50.5412	59.7602	45.2483	51.1342
0.721594	59.9117	41.9224	55.0183	62.7529	56.701	24.0625	29.5435	40.1637	22.3555	39.7784	56.1146	34.8367	65.52	21.0526	19.9181	29.3767	31.4294	40.6316	49.9015	33.3158	40.7153
0.773137	44.1582	29.1053	40.5208	42.8767	40.7368	17.5	22.6842	27.5695	14.6311	28.964	47.1803	28.3605	49.2551	14.9256	15.2829	24.5478	22.5634	30.0575	33.888	21.5848	29.8196
0.824679	31.1911	20.5539	30.1133	30.8265	27.9794	14.9375	22.3181	20.8179	13.8947	21.9481	41.5249	24.7986	33.1179	13.4298	12.8509	23.9751	18.2493	20.6565	20.2891	17.0526	23.0263
0.876222	24.6447	14.8421	23.6283	25.9837	20.8199	14	22.8788	19	16.2043	18.1425	38.5167	21.5426	23.9818	14.3691	12.3596	25.5547	17.7621	15.4221	13.3079	15.245	19.9103
0.927764	21.7593	11.7368	19.3033	20.3421	16.6783	14.8125	21.7932	19.1374	17.7768	16.8496	33.5829	17.856	22.0452	13.2972	12.9474	26.9501	17.2632	15.4681	12.0976	14.3158	18.3006
0.979306	19.5	10.4444	17.1775	17.75	16	15	20.5	19.25	18.625	17.1562	27.7031	15.5	23.5278	11.1667	13.5278	29.625	15.75	16.625	14.7188	14.5	17.7024
