# Supplementary material for: Mechanisms of axoneme and centriole elimination in Naegleria gruberi
Source: EMBO Rep. 2024 Dec 2;26(2):385–406. doi: 10.1038/s44319-024-00329-w (PMC11772885; doi:10.1038/s44319-024-00329-w)
Supplement: Supplementary file 8 — Source data Fig. 4 [file 44319_2024_329_MOESM8_ESM.zip]

Archive with 14 entries (13 files):
- Figure 4 Source Data/
- Figure 4 Source Data/4E.xlsx
- __MACOSX/Figure 4 Source Data/._4E.xlsx
- Figure 4 Source Data/H_right.tif
- Figure 4 Source Data/F_left.tif
- Figure 4 Source Data/D_right.tif
- Figure 4 Source Data/H_left.tif
- Figure 4 Source Data/C.tif
- Figure 4 Source Data/B.tif
- Figure 4 Source Data/A.tif
- Figure 4 Source Data/4G.xlsx
- __MACOSX/Figure 4 Source Data/._4G.xlsx
- Figure 4 Source Data/D_left.tif
- Figure 4 Source Data/F_right.tif
