# Supplementary material for: Mechanisms of axoneme and centriole elimination in Naegleria gruberi
Source: EMBO Rep. 2024 Dec 2;26(2):385–406. doi: 10.1038/s44319-024-00329-w (PMC11772885; doi:10.1038/s44319-024-00329-w)
Supplement: Supplementary file 8 — Source data Fig. 4 [file 44319_2024_329_MOESM8_ESM.zip › Figure 4 Source Data/4E.xlsx]

## Sheet: Sheet1
BAF or DMSO and heat shock t'95
Experiment 1
		95 min	125 min	125 min + Baf 10 um	135 min	135 min + Baf 10 uM	165 min	165 min + Baf 10 um	180 min	180 min + Baf 10um
Cells with tubulin elements		0	120	108	93	112	24	114	3	119
Cells without tubulin elements		121	10	8	20	11	103	9	131	13
Experiment 2
		95 min	125 min	125 min + Baf 10 um	135 min	135 min + Baf 10 uM	165 min	165 min + Baf 10 um	180 min	180 min + Baf 10um
Cells with tubulin elements		0	124	123	77	145	44	114	14	160
Cells without tubulin elements		90	7	9	13	11	113	13	90	24
