# Supplementary material for: Mechanisms of axoneme and centriole elimination in Naegleria gruberi
Source: EMBO Rep. 2024 Dec 2;26(2):385–406. doi: 10.1038/s44319-024-00329-w (PMC11772885; doi:10.1038/s44319-024-00329-w)
Supplement: Supplementary file 8 — Source data Fig. 4 [file 44319_2024_329_MOESM8_ESM.zip › Figure 4 Source Data/4G.xlsx]

## Sheet: Sheet1
Background-corrected grey values
DMSO	Bafilomycine
172.831	449.838
173.831	332.529
162.429	161.818
143.78	178.807
163.891	429.033
103.412	352.867
157.685	400.388
123.933	357.574
188.653	226.938
145.763	329.16
161.27	448.769
129.316	408.647
165.036	239.352
163.117	379.129
126.121	277.638
160.188	304.693
182.077	233.307
161.906	398.931
124.955	266.036
160.041	280.196
