# Supplementary material for: Mechanisms of axoneme and centriole elimination in Naegleria gruberi
Source: EMBO Rep. 2024 Dec 2;26(2):385–406. doi: 10.1038/s44319-024-00329-w (PMC11772885; doi:10.1038/s44319-024-00329-w)
Supplement: Supplementary file 9 — Source data Fig. 5 [file 44319_2024_329_MOESM9_ESM.zip]

Archive with 13 entries (13 files):
- C_top.tif
- D_bottom.tif
- D_top.tif
- F.tif
- G.tif
- H.tif
- I.tif
- 5C.xlsx
- 5D.xlsx
- 5E.xlsx
- A.tif
- B.tif
- C_bottom.tif
