# Supplementary material for: Mechanisms of axoneme and centriole elimination in Naegleria gruberi
Source: EMBO Rep. 2024 Dec 2;26(2):385–406. doi: 10.1038/s44319-024-00329-w (PMC11772885; doi:10.1038/s44319-024-00329-w)
Supplement: Supplementary file 9 — Source data Fig. 5 [file 44319_2024_329_MOESM9_ESM.zip › 5D.xlsx]

## Sheet: Sheet1
Centriole width in micron
t=80'	t=140'
0.2	0.278667
0.185333	0.300333
0.195	0.304
0.203667	0.296333
0.224333	0.264667
0.183	0.249
0.254333	0.262667
0.191333	0.230333
0.165667	0.277
0.169	0.294667
0.219333	0.279667
0.263333	0.264
0.242667	0.264333
0.249667	0.272667
0.237333	0.263
0.267667	0.294
0.237	0.308
0.173667	0.283333
0.202667	0.272333
0.269667	0.220667
0.199	0.280667
0.253667	0.258667
0.237	0.264333
0.155	0.268333
0.191333	0.300667
0.182333	0.256
0.179667	0.230333
0.252667	0.235
0.197	0.247
0.252333	0.257333
0.244	0.291667
0.300667	0.258333
0.186333	0.292333
0.198667	0.277
0.207333	0.257667
0.182	0.25
0.194667	0.249
0.263333	0.280667
0.218	0.283333
0.230667	0.270667
0.309	0.269717
0.251667
0.180667
0.185333
0.188
0.244667
0.249
0.271667
0.199667
0.215333
