# Supplementary material for: Mechanisms of axoneme and centriole elimination in Naegleria gruberi
Source: EMBO Rep. 2024 Dec 2;26(2):385–406. doi: 10.1038/s44319-024-00329-w (PMC11772885; doi:10.1038/s44319-024-00329-w)
Supplement: Supplementary file 9 — Source data Fig. 5 [file 44319_2024_329_MOESM9_ESM.zip › 5E.xlsx]

## Sheet: Sheet1
Centriole per field of view at the cortex (yes/no)
t=90'		t=135'		t=155'
yes	no	yes	no	yes	no
20	8	13	21	1	7
17	14	12	24	1	12
14	7	9	24	0	7
23	14	13	16	1	8
15	8	8	20	1	7
19	12	11	19	0	7
				1	9
				1	6
108	63	66	124	6	63
