# Supplementary material for: Mechanisms of axoneme and centriole elimination in Naegleria gruberi
Source: EMBO Rep. 2024 Dec 2;26(2):385–406. doi: 10.1038/s44319-024-00329-w (PMC11772885; doi:10.1038/s44319-024-00329-w)
Supplement: Supplementary file 10 — Source data Fig. 6 [file 44319_2024_329_MOESM10_ESM.zip]

Archive with 10 entries (10 files):
- H_left.tif
- F.tif
- H_right.tif
- H_middle.tif
- 6B.xlsx
- 6A.xlsx
- C.tif
- 6G.xlsx
- E.tif
- D.tif
