# Supplementary material for: Mechanisms of axoneme and centriole elimination in Naegleria gruberi
Source: EMBO Rep. 2024 Dec 2;26(2):385–406. doi: 10.1038/s44319-024-00329-w (PMC11772885; doi:10.1038/s44319-024-00329-w)
Supplement: Supplementary file 10 — Source data Fig. 6 [file 44319_2024_329_MOESM10_ESM.zip › 6B.xlsx]

## Sheet: Sheet1
Experiment 1
		95 min	125 min	125 min + Borte 10 um	135 min	135 min + Borte 10 uM	165 min	165 min + Borte 10 um	180 min	180 min + Borte 10um
Cells with tubulin spots		0	91	92	84	81	19	58	2	33
Cells without tubulin spots		100	9	8	16	19	81	42	98	67
Experiment 1
		95 min	125 min	125 min + Borte 10 um	135 min	135 min + Borte 10 uM	165 min	165 min + Borte 10 um	180 min	180 min + Borte 10um
Cells with centrioles		90	132	93	98	69	50	69	39	61
Cells without centrioles		6	12	10	40	9	78	37	140	45
