# Supplementary material for: Mechanisms of axoneme and centriole elimination in Naegleria gruberi
Source: EMBO Rep. 2024 Dec 2;26(2):385–406. doi: 10.1038/s44319-024-00329-w (PMC11772885; doi:10.1038/s44319-024-00329-w)
Supplement: Supplementary file 10 — Source data Fig. 6 [file 44319_2024_329_MOESM10_ESM.zip › 6A.xlsx]

## Sheet: Sheet1
Experiment 1
		95 min	125 min	125 min + Baf 10 um	135 min	135 min + Baf 10 uM	165 min	165 min + Baf 10 um	180 min	180 min + Baf 10um
Cells with centrioles		123	120	108	92	125	46	126	7	123
Cells without centrioles		7	12	7	28	12	86	13	114	19
Experiment 2
		95 min	125 min	125 min + Baf 10 um	135 min	135 min + Baf 10 uM	165 min	165 min + Baf 10 um	180 min	180 min + Baf 10um
Cells with centrioles		90	132	120	98	149	50	142	39	132
Cells without centrioles		6	12	7	40	9	78	12	140	17
