# Supplementary material for: Mechanisms of axoneme and centriole elimination in Naegleria gruberi
Source: EMBO Rep. 2024 Dec 2;26(2):385–406. doi: 10.1038/s44319-024-00329-w (PMC11772885; doi:10.1038/s44319-024-00329-w)
Supplement: Supplementary file 10 — Source data Fig. 6 [file 44319_2024_329_MOESM10_ESM.zip › 6G.xlsx]

## Sheet: Sheet1
Background-corrected grey values
t'90	t'160
-11.881	66.92
2.358	137.986
56.215	135.816
3.379	142.83
5.357	45.962
-30.226	65.177
1.643	4.215
38.043	48.247
-9.149	70.91
5.186	58.075
-3.139	15.869
-2.759	73.634
-10.938	139.881
29.862	115.979
4.193	63.195
19.376	184.71
25.346	64.811
11.105	178.168
12.755	34.186
16.804	140.416
112.959	34.012
67.526	155.406
17.156	90.106
-18.445	41.437
-33.162	100.012
22.917	92.37
-41.07	62.528
156.734	113.891
7.838	506.68
26.917	433.069
163.716	278.482
-11.627	240.078
-33.061	262.848
-2.672	7.444
29.705	331.846
19.48	386.299
-16.471	145.667
1.006	156.571
-4.009	102.232
2.23	124.383
23.694	275.585
32.647	202.09
81.553	157.253
-3.065	-25.733
-15.145	158.003
15.529	76.057
98.605	27.141
-3.114	99.272
-5.335	143.389
92.013	141.937
0.552	165.375
-3.5	14.992
9.914	-17.381
11.478	-10.418
18.668	51.41
2.219	62.736
-0.296	126.628
-5.085	49.983
-2.515	128.817
47.195	129.246
44.378	-18.395
-16.335	49.951
-2.542	124.771
31.235
17.323
107.778
9.756
